# Supplementary material for: Systematic review of environmental factors associated with severe fever with thrombocytopenia syndrome occurrences
Source: Epidemiol Rev. 2026 May 25;48(1):mxag011. doi: 10.1093/epirev/mxag011 (PMC13291317; doi:10.1093/epirev/mxag011)
Supplement: Web_Material_mxag011 [file web_material_mxag011.zip]

Archive with 1 entries (1 files):
- Supplementary_materials_mxag011.docx
